# Supplementary material for: Dimer-monomer transition defines a hyper-thermostable peptidoglycan hydrolase mined from bacterial proteome by lysin-derived antimicrobial peptide-primed screening
Source: eLife. 2024 Nov 26;13:RP98266. doi: 10.7554/eLife.98266 (PMC11594527; doi:10.7554/eLife.98266)
Supplement: Figure 5—source data 2. [file elife-98266-fig5-data2.zip]

Archive with 3 entries (3 files):
- Figure 5-source data 2-3.tif
- Figure 5-source data 2-1.tif
- Figure 5-source data 2-2.tif
